# Supplementary material for: Mixed Electronic-Ionic Conductivity and Stability of Spark Plasma Sintered Graphene-Augmented Alumina Nanofibres Doped Yttria Stabilized Zirconia GAlN/YSZ Composites
Source: Materials (Basel). 2023 Jan 9;16(2):618. doi: 10.3390/ma16020618 (PMC9861201; doi:10.3390/ma16020618)
Supplement: Supplementary file 1 [file materials-16-00618-s001.zip]

Archive with 1 entries (1 files):
- materials-2106850-supplementary.pdf
